# Supplementary material for: Anthocyanin-Functionalized Hydrophobic Cellulose Composite Films as Sensitive Colorimetric Indicators to Monitor Beef Freshness
Source: Foods. 2025 Nov 18;14(22):3944. doi: 10.3390/foods14223944 (PMC12652354; doi:10.3390/foods14223944)
Supplement: Supplementary file 1 [file foods-14-03944-s001.zip]

Archive with 1 entries (1 files):
- foods-3960228-SI.pdf
